# Supplementary material for: Comorbid Chronic Pain and Posttraumatic Stress Disorder Among Veterans: Approaches to Care
Source: Mil Med. 2025 Apr 11;190(9-10):e2058–64. doi: 10.1093/milmed/usaf118 (PMC12596722; doi:10.1093/milmed/usaf118)
Supplement: usaf118_Supplementary_Data [file usaf118_supplementary_data.zip]

Archive with 2 entries (2 files):
- Supplemental Figure 1_Thematic map_final.pdf
- Supplemental Table 1_Pain and PTSD care_12.16.24.docx
